# Supplementary material for: New Delhi metallo-β-lactamase-1-producing Citrobacter portucalensis belonging to the novel ST264 causing fatal sepsis in a vulnerable migratory sea turtle
Source: One Health. 2023 Jun 22;17:100590. doi: 10.1016/j.onehlt.2023.100590 (PMC10302118; doi:10.1016/j.onehlt.2023.100590)
Supplement: Supplementary Table S1 — SNP matrix of analyzed Citrobacter portucalensis genome assemblies. [file mmc1.xls]

## Sheet: Sup 1
Supplementary Table 1. SNP matrix of analyzed Citrobacter portucalensis genome assemblies.
	GCA_001281005.1_ASM128100v1_genomic/1-163110	GCA_001867255.1_ASM186725v1_genomic/1-163110	GCA_001880775.1_ASM188077v1_genomic/1-163110	GCA_002042885.1_ASM204288v1_genomic/1-163110	GCA_002051555.1_ASM205155v1_genomic/1-163110	GCA_002215605.1_ASM221560v1_genomic/1-163110	GCA_002843195.2_ASM284319v2_genomic/1-163110	GCA_003471655.1_ASM347165v1_genomic/1-163110	GCA_003990165.1_ASM399016v1_genomic/1-163110	GCA_004801555.1_ASM480155v1_genomic/1-163110	GCA_008086465.1_ASM808646v1_genomic/1-163110	GCA_008364645.1_ASM836464v1_genomic/1-163110	GCA_008364725.1_ASM836472v1_genomic/1-163110	GCA_008370135.1_ASM837013v1_genomic/1-163110	GCA_009648235.1_ASM964823v1_genomic/1-163110	GCA_010319905.2_ASM1031990v2_genomic/1-163110	GCA_011603985.1_ASM1160398v1_genomic/1-163110	GCA_013345705.1_ASM1334570v1_genomic/1-163110	GCA_014855595.1_ASM1485559v1_genomic/1-163110	GCA_014855645.1_ASM1485564v1_genomic/1-163110	GCA_014855945.1_ASM1485594v1_genomic/1-163110	GCA_014855985.1_ASM1485598v1_genomic/1-163110	GCA_014856005.1_ASM1485600v1_genomic/1-163110	GCA_014856035.1_ASM1485603v1_genomic/1-163110	GCA_014856075.1_ASM1485607v1_genomic/1-163110	GCA_014856095.1_ASM1485609v1_genomic/1-163110	GCA_015134935.1_ASM1513493v1_genomic/1-163110	GCA_015135075.1_ASM1513507v1_genomic/1-163110	GCA_015135215.1_ASM1513521v1_genomic/1-163110	GCA_015137095.1_ASM1513709v1_genomic/1-163110	GCA_015137255.1_ASM1513725v1_genomic/1-163110	GCA_015138175.1_ASM1513817v1_genomic/1-163110	GCA_015668205.1_ASM1566820v1_genomic/1-163110	GCA_016133805.1_ASM1613380v1_genomic/1-163110	GCA_016406035.2_ASM1640603v2_genomic/1-163110	GCA_016892575.1_ASM1689257v1_genomic/1-163110	GCA_016893785.1_ASM1689378v1_genomic/1-163110	GCA_016893925.1_ASM1689392v1_genomic/1-163110	GCA_018423215.1_ASM1842321v1_genomic/1-163110	GCA_018446035.1_ASM1844603v1_genomic/1-163110	GCA_018446995.1_ASM1844699v1_genomic/1-163110	GCA_019265365.1_ASM1926536v1_genomic/1-163110	GCA_019448455.1_ASM1944845v1_genomic/1-163110	GCA_019448475.1_ASM1944847v1_genomic/1-163110	GCA_019584545.1_ASM1958454v1_genomic/1-163110	GCA_019584605.1_ASM1958460v1_genomic/1-163110	GCA_019659965.1_ASM1965996v1_genomic/1-163110	GCA_019660705.1_ASM1966070v1_genomic/1-163110	GCA_019660715.1_ASM1966071v1_genomic/1-163110
GCA_001281005.1_ASM128100v1_genomic/1-163110	0	20816	27726	22448	22844	22645	26410	21218	36487	27666	37845	38269	36354	26291	22674	36262	37958	22205	311	231	285	280	295	253	280	261	36427	36374	36351	36420	36372	36370	26789	38048	22493	22289	37680	20705	36452	27810	22143	21514	22887	22887	26644	26645	329	37841	37840
GCA_001867255.1_ASM186725v1_genomic/1-163110	20816	0	24123	20138	20069	20239	23068	20572	31834	24021	32840	33325	31645	22908	19989	31565	32952	20169	20691	20775	20717	20728	20709	20751	20726	20739	31829	31763	31745	31806	31744	31755	23217	32996	19836	20272	32484	20612	31634	24117	20152	20956	20558	20556	23260	23261	20863	32826	32825
GCA_001880775.1_ASM188077v1_genomic/1-163110	27726	24123	0	26727	28263	28163	18035	27496	38384	12287	39608	40100	38092	17916	28544	38073	39750	27928	27702	27698	27690	27688	27674	27696	27673	27704	38294	38229	38221	38269	38204	38221	17817	39760	28522	28344	39452	27819	38285	7356	27839	27673	28524	28524	18156	18155	27794	39619	39618
GCA_002042885.1_ASM204288v1_genomic/1-163110	22448	20138	26727	0	22045	21893	25416	22412	36013	26548	37364	37974	35946	25036	21791	35904	37581	21745	22377	22403	22424	22400	22391	22407	22394	22389	36009	35939	35925	35998	35937	35933	25412	37570	21966	22149	37303	22413	35984	26827	21929	22195	22429	22427	25545	25546	22495	37366	37365
GCA_002051555.1_ASM205155v1_genomic/1-163110	22844	20069	28263	22045	0	20940	26983	22676	36158	28107	37588	38024	36121	26667	21044	36004	37734	21045	22778	22798	22803	22812	22792	22796	22775	22778	36136	36078	36070	36111	36062	36070	27009	37743	20936	21286	37376	23123	36109	28283	21014	22271	21253	21255	27033	27034	22900	37572	37571
GCA_002215605.1_ASM221560v1_genomic/1-163110	22645	20239	28163	21893	20940	0	26666	22602	36101	27970	37431	37838	35961	26566	20787	35878	37506	21100	22578	22598	22613	22584	22593	22600	22573	22598	35925	35864	35855	35920	35865	35861	26753	37604	20817	21149	37361	22810	35949	28106	21193	22192	21393	21391	26782	26783	22685	37438	37437
GCA_002843195.2_ASM284319v2_genomic/1-163110	26410	23068	18035	25416	26983	26666	0	26152	37499	17560	38849	39362	37324	14425	27152	37227	39001	26394	26383	26379	26385	26359	26365	26375	26362	26373	37415	37353	37353	37402	37345	37347	14791	39036	27175	26927	38697	26402	37492	17922	26288	26287	27104	27104	15316	15317	26475	38856	38855
GCA_003471655.1_ASM347165v1_genomic/1-163110	21218	20572	27496	22412	22676	22602	26152	0	36233	27426	37607	38061	36039	26047	22266	36122	37659	22287	21139	21175	21206	21173	21177	21167	21174	21167	36150	36108	36096	36135	36103	36105	26300	37735	22356	22307	37436	20542	36136	27577	22345	21684	22326	22326	26247	26248	21266	37613	37612
GCA_003990165.1_ASM399016v1_genomic/1-163110	36487	31834	38384	36013	36158	36101	37499	36233	0	38174	20178	20537	12513	37463	35956	12444	19706	35929	36422	36449	36443	36442	36431	36445	36432	36450	12826	12825	12775	12837	12830	12819	37854	20076	35798	35867	20623	36531	12603	38374	35989	36046	36112	36112	37707	37708	36537	20187	20188
GCA_004801555.1_ASM480155v1_genomic/1-163110	27666	24021	12287	26548	28107	27970	17560	27426	38174	0	39451	39869	37953	17507	28400	37902	39511	27683	27630	27626	27628	27616	27608	27626	27605	27630	38193	38132	38119	38184	38130	38124	17491	39544	28381	28169	39266	27720	38105	12268	27653	27489	28444	28444	17850	17849	27726	39465	39464
GCA_008086465.1_ASM808646v1_genomic/1-163110	37845	32840	39608	37364	37588	37431	38849	37607	20178	39451	0	18413	20063	38842	37475	19720	17167	37344	37783	37809	37806	37791	37803	37800	37792	37810	20018	20021	19992	20023	20025	20013	39165	13880	37264	37341	14215	37843	19949	39575	37435	37495	37556	37556	39018	39019	37897	274	275
GCA_008364645.1_ASM836464v1_genomic/1-163110	38269	33325	40100	37974	38024	37838	39362	38061	20537	39869	18413	0	20264	39399	37927	20157	18119	37866	38200	38230	38222	38219	38220	38221	38215	38236	20309	20293	20237	20310	20288	20289	39715	18531	37662	37683	19230	38367	20294	40050	37890	38007	38057	38057	39577	39578	38328	18409	18410
GCA_008364725.1_ASM836472v1_genomic/1-163110	36354	31645	38092	35946	36121	35961	37324	36039	12513	37953	20063	20264	0	37244	35902	11265	19570	35808	36293	36320	36312	36312	36303	36314	36305	36321	11716	11715	11583	11721	11714	11707	37624	19919	35725	35838	20403	36418	10964	38120	35932	35925	36004	36004	37452	37453	36412	20064	20065
GCA_008370135.1_ASM837013v1_genomic/1-163110	26291	22908	17916	25036	26667	26566	14425	26047	37463	17507	38842	39399	37244	0	26831	37240	38961	26190	26259	26253	26259	26245	26247	26243	26234	26251	37449	37387	37375	37438	37383	37381	14536	39064	26883	26775	38716	26290	37456	17922	26193	26089	26996	26996	14860	14861	26358	38842	38841
GCA_009648235.1_ASM964823v1_genomic/1-163110	22674	19989	28544	21791	21044	20787	27152	22266	35956	28400	37475	37927	35902	26831	0	35830	37483	20956	22583	22615	22627	22610	22603	22613	22604	22603	35926	35863	35865	35920	35862	35860	27216	37563	20226	20914	37323	22933	35893	28610	20928	22261	21231	21233	27110	27111	22716	37468	37467
GCA_010319905.2_ASM1031990v2_genomic/1-163110	36262	31565	38073	35904	36004	35878	37227	36122	12444	37902	19720	20157	11265	37240	35830	0	19413	35811	36197	36220	36212	36210	36210	36216	36203	36225	12056	12048	11366	12061	12053	12041	37551	19593	35599	35825	20289	36343	11571	38065	35825	35885	35869	35869	37377	37378	36320	19725	19726
GCA_011603985.1_ASM1160398v1_genomic/1-163110	37958	32952	39750	37581	37734	37506	39001	37659	19706	39511	17167	18119	19570	38961	37483	19413	0	37500	37896	37923	37916	37912	37915	37914	37900	37928	19618	19615	19561	19628	19618	19607	39245	17547	37309	37461	17740	37963	19433	39705	37530	37638	37693	37693	39102	39103	38016	17184	17183
GCA_013345705.1_ASM1334570v1_genomic/1-163110	22205	20169	27928	21745	21045	21100	26394	22287	35929	27683	37344	37866	35808	26190	20956	35811	37500	0	22142	22146	22165	22149	22144	22142	22151	22142	35940	35882	35848	35936	35879	35877	26560	37438	20918	21608	37112	22530	35826	27801	21031	22026	21684	21682	26463	26464	22242	37337	37336
GCA_014855595.1_ASM1485559v1_genomic/1-163110	311	20691	27702	22377	22778	22578	26383	21139	36422	27630	37783	38200	36293	26259	22583	36197	37896	22142	0	90	144	111	134	102	137	102	36372	36319	36296	36365	36317	36315	26764	37985	22415	22215	37621	20654	36384	27779	22078	21459	22829	22829	26619	26620	296	37780	37779
GCA_014855645.1_ASM1485564v1_genomic/1-163110	231	20775	27698	22403	22798	22598	26379	21175	36449	27626	37809	38230	36320	26253	22615	36220	37923	22146	90	0	62	59	72	30	57	40	36397	36344	36321	36390	36342	36340	26760	38014	22441	22241	37646	20662	36416	27773	22088	21465	22839	22839	26607	26608	214	37806	37805
GCA_014855945.1_ASM1485594v1_genomic/1-163110	285	20717	27690	22424	22803	22613	26385	21206	36443	27628	37806	38222	36312	26259	22627	36212	37916	22165	144	62	0	113	126	84	111	94	36389	36336	36313	36382	36334	36330	26768	38007	22453	22239	37639	20675	36412	27767	22103	21482	22848	22848	26621	26622	268	37803	37802
GCA_014855985.1_ASM1485598v1_genomic/1-163110	280	20728	27688	22400	22812	22584	26359	21173	36442	27616	37791	38219	36312	26245	22610	36210	37912	22149	111	59	113	0	121	75	106	91	36387	36334	36311	36380	36332	36330	26746	37999	22453	22253	37632	20663	36408	27763	22083	21470	22851	22851	26601	26602	263	37788	37787
GCA_014856005.1_ASM1485600v1_genomic/1-163110	295	20709	27674	22391	22792	22593	26365	21177	36431	27608	37803	38220	36303	26247	22603	36210	37915	22144	134	72	126	121	0	84	119	104	36383	36330	36307	36376	36328	36326	26738	38008	22429	22229	37638	20672	36398	27753	22088	21459	22835	22835	26585	26586	278	37800	37799
GCA_014856035.1_ASM1485603v1_genomic/1-163110	253	20751	27696	22407	22796	22600	26375	21167	36445	27626	37800	38221	36314	26243	22613	36216	37914	22142	102	30	84	75	84	0	77	62	36393	36340	36317	36386	36338	36336	26746	38005	22437	22239	37640	20664	36412	27777	22086	21469	22837	22837	26601	26602	236	37797	37796
GCA_014856075.1_ASM1485607v1_genomic/1-163110	280	20726	27673	22394	22775	22573	26362	21174	36432	27605	37792	38215	36305	26234	22604	36203	37900	22151	137	57	111	106	119	77	0	89	36380	36327	36304	36373	36325	36323	26737	37997	22426	22234	37629	20651	36401	27750	22078	21465	22816	22816	26590	26591	263	37789	37788
GCA_014856095.1_ASM1485609v1_genomic/1-163110	261	20739	27704	22389	22778	22598	26373	21167	36450	27630	37810	38236	36321	26251	22603	36225	37928	22142	102	40	94	91	104	62	89	0	36400	36347	36324	36393	36345	36343	26752	38019	22441	22225	37655	20650	36415	27775	22084	21459	22832	22832	26607	26608	246	37807	37806
GCA_015134935.1_ASM1513493v1_genomic/1-163110	36427	31829	38294	36009	36136	35925	37415	36150	12826	38193	20018	20309	11716	37449	35926	12056	19618	35940	36372	36397	36389	36387	36383	36393	36380	36400	0	338	986	75	331	324	37768	19944	35781	35876	20465	36448	12316	38284	35976	36025	36047	36047	37589	37590	36483	20027	20028
GCA_015135075.1_ASM1513507v1_genomic/1-163110	36374	31763	38229	35939	36078	35864	37353	36108	12825	38132	20021	20293	11715	37387	35863	12048	19615	35882	36319	36344	36336	36334	36330	36340	36327	36347	338	0	835	351	183	62	37706	19928	35726	35826	20455	36392	12317	38217	35916	35973	35998	35998	37526	37527	36430	20028	20029
GCA_015135215.1_ASM1513521v1_genomic/1-163110	36351	31745	38221	35925	36070	35855	37353	36096	12775	38119	19992	20237	11583	37375	35865	11366	19561	35848	36296	36321	36313	36311	36307	36317	36304	36324	986	835	0	993	737	822	37728	19939	35712	35816	20416	36392	12178	38196	35908	35950	35978	35978	37522	37523	36407	20000	20001
GCA_015137095.1_ASM1513709v1_genomic/1-163110	36420	31806	38269	35998	36111	35920	37402	36135	12837	38184	20023	20310	11721	37438	35920	12061	19628	35936	36365	36390	36382	36380	36376	36386	36373	36393	75	351	993	0	314	339	37759	19944	35772	35872	20473	36437	12323	38275	35965	36004	36032	36032	37576	37577	36476	20032	20033
GCA_015137255.1_ASM1513725v1_genomic/1-163110	36372	31744	38204	35937	36062	35865	37345	36103	12830	38130	20025	20288	11714	37383	35862	12053	19618	35879	36317	36342	36334	36332	36328	36338	36325	36345	331	183	737	314	0	169	37697	19933	35717	35825	20455	36391	12321	38210	35914	35956	35994	35994	37517	37518	36428	20032	20033
GCA_015138175.1_ASM1513817v1_genomic/1-163110	36370	31755	38221	35933	36070	35861	37347	36105	12819	38124	20013	20289	11707	37381	35860	12041	19607	35877	36315	36340	36330	36330	36326	36336	36323	36343	324	62	822	339	169	0	37698	19922	35718	35820	20443	36387	12307	38211	35910	35966	35994	35994	37520	37521	36426	20020	20021
GCA_015668205.1_ASM1566820v1_genomic/1-163110	26789	23217	17817	25412	27009	26753	14791	26300	37854	17491	39165	39715	37624	14536	27216	37551	39245	26560	26764	26760	26768	26746	26738	26746	26737	26752	37768	37706	37728	37759	37697	37698	0	39348	27224	26973	39077	26645	37771	17888	26487	26336	27205	27205	14274	14275	26852	39170	39171
GCA_016133805.1_ASM1613380v1_genomic/1-163110	38048	32996	39760	37570	37743	37604	39036	37735	20076	39544	13880	18531	19919	39064	37563	19593	17547	37438	37985	38014	38007	37999	38008	38005	37997	38019	19944	19928	19939	19944	19933	19922	39348	0	37430	37566	13758	37981	19656	39746	37554	37687	37747	37747	39184	39185	38103	13894	13895
GCA_016406035.2_ASM1640603v2_genomic/1-163110	22493	19836	28522	21966	20936	20817	27175	22356	35798	28381	37264	37662	35725	26883	20226	35599	37309	20918	22415	22441	22453	22453	22429	22437	22426	22441	35781	35726	35712	35772	35717	35718	27224	37430	0	21048	37244	22911	35711	28584	20821	22250	21052	21052	27265	27266	22543	37261	37260
GCA_016892575.1_ASM1689257v1_genomic/1-163110	22289	20272	28344	22149	21286	21149	26927	22307	35867	28169	37341	37683	35838	26775	20914	35825	37461	21608	22215	22241	22239	22253	22229	22239	22234	22225	35876	35826	35816	35872	35825	35820	26973	37566	21048	0	37172	22625	35820	28440	21014	22214	21770	21768	27070	27071	22343	37338	37337
GCA_016893785.1_ASM1689378v1_genomic/1-163110	37680	32484	39452	37303	37376	37361	38697	37436	20623	39266	14215	19230	20403	38716	37323	20289	17740	37112	37621	37646	37639	37632	37638	37640	37629	37655	20465	20455	20416	20473	20455	20443	39077	13758	37244	37172	0	37277	20335	39414	37359	37367	37391	37391	38852	38853	37740	14221	14222
GCA_016893925.1_ASM1689392v1_genomic/1-163110	20705	20612	27819	22413	23123	22810	26402	20542	36531	27720	37843	38367	36418	26290	22933	36343	37963	22530	20654	20662	20675	20663	20672	20664	20651	20650	36448	36392	36392	36437	36391	36387	26645	37981	22911	22625	37277	0	36552	27854	22795	22207	23124	23124	26582	26583	20753	37839	37838
GCA_018423215.1_ASM1842321v1_genomic/1-163110	36452	31634	38285	35984	36109	35949	37492	36136	12603	38105	19949	20294	10964	37456	35893	11571	19433	35826	36384	36416	36412	36408	36398	36412	36401	36415	12316	12317	12178	12323	12321	12307	37771	19656	35711	35820	20335	36552	0	38319	35905	35984	35863	35863	37673	37674	36508	19959	19960
GCA_018446035.1_ASM1844603v1_genomic/1-163110	27810	24117	7356	26827	28283	28106	17922	27577	38374	12268	39575	40050	38120	17922	28610	38065	39705	27801	27779	27773	27767	27763	27753	27777	27750	27775	38284	38217	38196	38275	38210	38211	17888	39746	28584	28440	39414	27854	38319	0	27822	27638	28538	28538	18309	18308	27875	39578	39577
GCA_018446995.1_ASM1844699v1_genomic/1-163110	22143	20152	27839	21929	21014	21193	26288	22345	35989	27653	37435	37890	35932	26193	20928	35825	37530	21031	22078	22088	22103	22083	22088	22086	22078	22084	35976	35916	35908	35965	35914	35910	26487	37554	20821	21014	37359	22795	35905	27822	0	22153	21401	21401	26406	26407	22187	37427	37426
GCA_019265365.1_ASM1926536v1_genomic/1-163110	21514	20956	27673	22195	22271	22192	26287	21684	36046	27489	37495	38007	35925	26089	22261	35885	37638	22026	21459	21465	21482	21470	21459	21469	21465	21459	36025	35973	35950	36004	35956	35966	26336	37687	22250	22214	37367	22207	35984	27638	22153	0	22386	22384	26332	26333	21565	37492	37491
GCA_019448455.1_ASM1944845v1_genomic/1-163110	22887	20558	28524	22429	21253	21393	27104	22326	36112	28444	37556	38057	36004	26996	21231	35869	37693	21684	22829	22839	22848	22851	22835	22837	22816	22832	36047	35998	35978	36032	35994	35994	27205	37747	21052	21770	37391	23124	35863	28538	21401	22386	0	2	27169	27170	22940	37551	37552
GCA_019448475.1_ASM1944847v1_genomic/1-163110	22887	20556	28524	22427	21255	21391	27104	22326	36112	28444	37556	38057	36004	26996	21233	35869	37693	21682	22829	22839	22848	22851	22835	22837	22816	22832	36047	35998	35978	36032	35994	35994	27205	37747	21052	21768	37391	23124	35863	28538	21401	22384	2	0	27169	27170	22940	37551	37552
GCA_019584545.1_ASM1958454v1_genomic/1-163110	26644	23260	18156	25545	27033	26782	15316	26247	37707	17850	39018	39577	37452	14860	27110	37377	39102	26463	26619	26607	26621	26601	26585	26601	26590	26607	37589	37526	37522	37576	37517	37520	14274	39184	27265	27070	38852	26582	37673	18309	26406	26332	27169	27169	0	1	26709	39017	39016
GCA_019584605.1_ASM1958460v1_genomic/1-163110	26645	23261	18155	25546	27034	26783	15317	26248	37708	17849	39019	39578	37453	14861	27111	37378	39103	26464	26620	26608	26622	26602	26586	26602	26591	26608	37590	37527	37523	37577	37518	37521	14275	39185	27266	27071	38853	26583	37674	18308	26407	26333	27170	27170	1	0	26710	39018	39017
GCA_019659965.1_ASM1965996v1_genomic/1-163110	329	20863	27794	22495	22900	22685	26475	21266	36537	27726	37897	38328	36412	26358	22716	36320	38016	22242	296	214	268	263	278	236	263	246	36483	36430	36407	36476	36428	36426	26852	38103	22543	22343	37740	20753	36508	27875	22187	21565	22940	22940	26709	26710	0	37893	37892
GCA_019660705.1_ASM1966070v1_genomic/1-163110	37841	32826	39619	37366	37572	37438	38856	37613	20187	39465	274	18409	20064	38842	37468	19725	17184	37337	37780	37806	37803	37788	37800	37797	37789	37807	20027	20028	20000	20032	20032	20020	39170	13894	37261	37338	14221	37839	19959	39578	37427	37492	37551	37551	39017	39018	37893	0	1
GCA_019660715.1_ASM1966071v1_genomic/1-163110	37840	32825	39618	37365	37571	37437	38855	37612	20188	39464	275	18410	20065	38841	37467	19726	17183	37336	37779	37805	37802	37787	37799	37796	37788	37806	20028	20029	20001	20033	20033	20021	39171	13895	37260	37337	14222	37838	19960	39577	37426	37491	37552	37552	39016	39017	37892	1	0
GCA_019661085.1_ASM1966108v1_genomic/1-163110	27745	24134	45	26746	28282	28179	18056	27519	38407	12308	39625	40121	38113	17937	28563	38096	39773	27948	27723	27719	27711	27707	27695	27717	27694	27725	38315	38250	38242	38290	38225	38242	17838	39781	28541	28369	39473	27838	38304	7383	27861	27694	28545	28545	18181	18180	27813	39636	39635
GCA_020215765.1_ASM2021576v1_genomic/1-163110	22887	20558	28524	22429	21253	21393	27104	22326	36112	28444	37556	38057	36004	26996	21231	35869	37693	21684	22829	22839	22848	22851	22835	22837	22816	22832	36047	35998	35978	36032	35994	35994	27205	37747	21052	21770	37391	23124	35863	28538	21401	22386	0	2	27169	27170	22940	37551	37552
GCA_020215805.1_ASM2021580v1_genomic/1-163110	22887	20558	28524	22429	21253	21393	27104	22326	36112	28444	37556	38057	36004	26996	21231	35869	37693	21684	22829	22839	22848	22851	22835	22837	22816	22832	36047	35998	35978	36032	35994	35994	27205	37747	21052	21770	37391	23124	35863	28538	21401	22386	0	2	27169	27170	22940	37551	37552
GCA_020215855.1_ASM2021585v1_genomic/1-163110	22887	20558	28524	22429	21253	21393	27104	22326	36112	28444	37556	38057	36004	26996	21231	35869	37693	21684	22829	22839	22848	22851	22835	22837	22816	22832	36047	35998	35978	36032	35994	35994	27205	37747	21052	21770	37391	23124	35863	28538	21401	22386	0	2	27169	27170	22940	37551	37552
GCA_021228875.1_ASM2122887v1_genomic/1-163110	36612	31917	38507	36124	36273	36218	37615	36338	264	38301	20341	20695	12684	37580	36067	12626	19867	36040	36547	36574	36568	36567	36556	36570	36557	36575	13005	13004	12954	13016	13009	12998	37975	20248	35905	35986	20783	36648	12774	38501	36107	36164	36234	36234	37825	37826	36662	20348	20349
GCA_021417185.1_ASM2141718v1_genomic/1-163110	22605	20080	28156	21932	20846	20933	26914	21750	36015	28056	37340	37821	35884	26620	20703	35802	37498	20829	22546	22558	22561	22555	22547	22556	22539	22550	35905	35839	35833	35896	35837	35835	26904	37633	20571	21536	37330	22608	35971	28221	21401	22089	21359	21357	26828	26829	22653	37340	37339
GCA_021417205.1_ASM2141720v1_genomic/1-163110	20632	20412	27337	22248	22537	22435	26170	20200	36047	27375	37576	37962	35937	25913	22351	35856	37607	22462	20580	20594	20603	20585	20594	20592	20587	20572	36048	35975	35957	36031	35958	35965	26269	37704	22223	22295	37350	19518	35924	27488	22330	21677	22676	22676	26038	26039	20683	37560	37559
GCA_021440245.1_ASM2144024v1_genomic/1-163110	20723	20487	27426	22339	22606	22515	26259	20253	36102	27456	37632	38023	35998	25995	22420	35918	37670	22541	20670	20684	20693	20675	20684	20682	20677	20662	36106	36065	36049	36083	36042	36055	26365	37759	22290	22377	37405	19602	35973	27579	22419	21753	22743	22743	26122	26123	20776	37620	37619
GCA_021440745.1_ASM2144074v1_genomic/1-163110	22649	20358	27852	22149	21575	21941	26505	22367	36330	27680	37753	38047	36127	26368	21452	36096	37765	21272	22572	22597	22603	22609	22580	22598	22573	22598	36243	36189	36183	36232	36187	36183	26565	37835	21251	22003	37557	22537	36197	27865	21404	22504	21854	21854	26579	26580	22685	37751	37750
GCA_021440885.1_ASM2144088v1_genomic/1-163110	36287	31645	38135	35843	36022	35874	37312	36011	12364	37997	19887	20046	11668	37300	35804	11862	19346	35801	36221	36250	36244	36244	36229	36246	36233	36255	12144	12136	12192	12147	12147	12130	37611	19699	35635	35782	20252	36363	11388	38170	35886	35967	36006	36006	37466	37467	36344	19890	19891
GCA_021496985.1_ASM2149698v1_genomic/1-163110	22319	20379	27401	22273	22225	22156	26260	21290	36081	27382	37375	37928	35941	25940	22304	35849	37414	21809	22264	22270	22286	22267	22274	22270	22265	22275	36059	35988	35948	36052	35992	35986	26244	37484	22231	22176	37272	22112	35937	27466	22010	19699	22573	22573	26191	26192	22369	37381	37380
GCA_021729115.1_ASM2172911v1_genomic/1-163110	23102	20340	28503	22303	756	21182	27212	22951	36343	28320	37727	38071	36323	26902	21315	36211	37861	21301	23033	23053	23058	23065	23047	23051	23032	23033	36332	36278	36268	36315	36268	36270	27236	37886	21204	21561	37535	23402	36288	28507	21305	22550	21557	21559	27259	27260	23156	37713	37712
GCA_022354565.1_ASM2235456v1_genomic/1-163110	27336	23624	17931	26293	27814	27423	16878	26952	38017	17828	39163	39822	37805	17022	27848	37805	39388	27147	27301	27303	27307	27289	27274	27291	27284	27297	37965	37900	37909	37939	37874	37892	16956	39456	27991	27734	39168	27347	37909	18059	27255	27199	28081	28081	17084	17083	27401	39182	39181
GCA_022458955.1_ASM2245895v1_genomic/1-163110	36315	31665	38126	35926	36024	35866	37292	36080	12261	37939	19709	20089	11275	37278	35941	10346	19402	35794	36250	36277	36271	36271	36263	36271	36260	36278	11935	11926	11801	11946	11917	11916	37550	19570	35632	35791	20140	36345	11493	38161	35925	35898	35927	35927	37457	37458	36373	19709	19710
GCA_023374935.1_ASM2337493v1_genomic/1-163110	27745	24136	43	26744	28286	28180	18056	27519	38403	12306	39625	40117	38111	17935	28565	38092	39769	27948	27723	27719	27711	27707	27695	27717	27694	27725	38313	38248	38240	38288	38223	38240	17838	39779	28541	28367	39471	27840	38302	7381	27860	27692	28543	28543	18177	18176	27813	39636	39635
GCA_023650815.1_ASM2365081v1_genomic/1-163110	22570	20120	28720	21846	20701	20779	27232	22399	36065	28454	37419	37942	35989	27116	20552	35883	37506	20944	22499	22531	22538	22538	22511	22531	22518	22523	36043	35978	35959	36036	35980	35974	27467	37609	20339	20736	37352	22788	35930	28581	20756	21943	21296	21296	27346	27347	22617	37420	37419
GCA_023910405.1_ASM2391040v1_genomic/1-163110	21680	20569	27426	22499	23069	22865	26010	21186	36119	27299	37534	37936	35960	25910	22799	35928	37509	22628	21601	21631	21628	21618	21619	21633	21628	21633	36011	35959	35954	36002	35957	35955	26219	37702	22685	22586	37428	22225	36045	27500	22624	21496	23050	23050	26226	26227	21729	37522	37521
GCA_023910465.1_ASM2391046v1_genomic/1-163110	21685	20555	27422	22503	23063	22867	26006	21190	36121	27295	37536	37936	35960	25908	22793	35914	37511	22631	21606	21636	21633	21623	21624	21638	21633	21638	36011	35959	35954	36002	35957	35955	26215	37702	22690	22591	37426	22226	36045	27498	22622	21492	23048	23048	26222	26223	21734	37524	37523
GCA_901456235.1_34_P_CF_hybrid_assembly_genomic/1-163110	22490	20183	27663	21671	20743	21054	26063	22274	36119	27556	37554	37973	36032	26030	21025	35932	37647	21122	22415	22447	22460	22450	22447	22455	22436	22439	36090	36044	36030	36079	36031	36041	26241	37717	20845	21488	37341	22574	36006	27674	20191	21796	21662	21662	26163	26164	22543	37538	37537
GCA_901456265.1_38_P_CF_hybrid_assembly_genomic/1-163110	22484	20179	27653	21665	20737	21048	26053	22266	36115	27546	37550	37969	36028	26020	21019	35928	37643	21114	22409	22441	22454	22444	22441	22449	22430	22433	36086	36040	36026	36075	36027	36037	26231	37711	20837	21480	37337	22568	36002	27664	20183	21788	21652	21652	26153	26154	22537	37534	37533
GCA_901456295.1_13_E_CF_hybrid_assembly_genomic/1-163110	22485	20180	27654	21666	20738	21049	26054	22267	36116	27547	37551	37970	36029	26021	21020	35929	37644	21115	22410	22442	22455	22445	22442	22450	22431	22434	36087	36041	36027	36076	36028	36038	26232	37712	20838	21481	37338	22569	36003	27665	20184	21789	21653	21653	26154	26155	22538	37535	37534
GCA_902807235.1_PBIO1938_genomic/1-163110	27764	24120	303	26758	28295	28193	18089	27540	38409	12344	39630	40127	38116	17963	28570	38092	39769	27968	27742	27738	27730	27726	27714	27736	27713	27742	38316	38251	38243	38291	38226	38243	17866	39784	28543	28383	39471	27845	38309	7425	27870	27714	28563	28563	18210	18209	27832	39639	39638
GCA_902807305.1_PBIO1950_genomic/1-163110	27735	24087	332	26734	28279	28183	18092	27527	38400	12359	39619	40119	38110	17962	28548	38090	39764	27928	27713	27709	27701	27697	27685	27707	27684	27713	38307	38242	38234	38282	38217	38234	17875	39773	28521	28370	39458	27837	38302	7446	27840	27679	28550	28550	18209	18208	27803	39628	39627
LOL_Cportucalensis/1-163110	20630	20896	28030	22716	22000	22676	26620	21661	36382	27891	37804	38189	36177	26442	22467	36185	37884	22311	20562	20574	20575	20582	20614	20568	20565	20558	36246	36193	36187	36236	36189	36185	26766	37973	22507	22393	37621	22149	36245	27980	22435	21573	22682	22682	26690	26691	20684	37813	37812
min: 0 max: 40127
[truncated: 24 more columns]
